# Supplementary material for: Novel Effective Fluorinated Benzothiophene-Indole Hybrid Antibacterials against S. aureus and MRSA Strains
Source: Pharmaceuticals (Basel). 2022 Sep 13;15(9):1138. doi: 10.3390/ph15091138 (PMC9502754; doi:10.3390/ph15091138)
Supplement: Supplementary file 1 [file pharmaceuticals-15-01138-s001.zip]

Archive with 1 entries (1 files):
- pharmaceuticals-1819316-supplementary.pdf
